# Supplementary material for: Preclinical Evaluation of the Efficacy of α-Difluoromethylornithine and Sulindac Against SARS-CoV-2 Infection
Source: Viruses. 2025 Sep 26;17(10):1306. doi: 10.3390/v17101306 (PMC12567796; doi:10.3390/v17101306)
Supplement: Supplementary file 1 [file viruses-17-01306-s001.zip]

Archive with 1 entries (1 files):
- viruses-3679616-supplementary.pdf
